# Supplementary material for: The effect of Abi3 locus deletion on the progression of Alzheimer’s disease-related pathologies
Source: Front Immunol. 2023 Feb 21;14:1102530. doi: 10.3389/fimmu.2023.1102530 (PMC9988916; doi:10.3389/fimmu.2023.1102530)
Supplement: Supplementary file 2 [file Table_1.xlsx]

## Sheet: Table S1
Supplementary Table 1. Normalized log2(count) NanoString Mouse AD Consortium Panel data from Abi3+/+ and Abi3-/- mice on 5XFAD background.
The mRNA levels of the AD-associated genes were measured in the cortices of 4.5-month-old Abi3+/+ and Abi3-/- mice using the nCounter NanoString mouse AD panel (n=6/genotype).
This table provides the normalized log2(count) data from NanoString nCounter analysis.
Sample ID	Gphn-mRNA	Gss-mRNA	Aldh9a1-mRNA	Rhou-mRNA	Fam160a2-mRNA	Rbm45-mRNA	Nfib-mRNA	St8sia3-mRNA	Tyrobp-mRNA	Fyn-mRNA	Chrnb2-mRNA	Lims1-mRNA	Vav2-mRNA	Cggbp1-mRNA	Lrp10-mRNA	Bcl2-mRNA	Igfbp5-mRNA	Klk6-mRNA	Fa2h-mRNA	Pde1c-mRNA	Gnai2-mRNA	Adipor2-mRNA	A2m-mRNA	Dtna-mRNA	Phyhip-mRNA	Mapt-mRNA	Naga-mRNA	Capza2-mRNA	Atp6v0b-mRNA	Npc2-mRNA	Fam124a-mRNA	Atp6v1c1-mRNA	Myrf-mRNA	Soat1-mRNA	Bcl6-mRNA	Rbm48-mRNA	Cbln1-mRNA	Ezr-mRNA	Itga6-mRNA	Synj1-mRNA	Plod3-mRNA	Sclt1-mRNA	Gabbr2-mRNA	Clstn3-mRNA	Cdh20-mRNA	Scai-mRNA	Cmtm6-mRNA	Prr18-mRNA	Esam-mRNA
Abi3 KO-1	10.3872	7.72671	9.19398	9.44494	9.78215	8.20834	10.688	10.8114	11.0252	10.74	9.7612	9.0393	7.87205	9.93958	7.40811	7.16484	10.8278	4.82314	7.82935	6.84781	12.0989	9.64816	6.3402	11.2071	10.3893	11.1581	9.30724	12.1178	13.2336	7.22255	9.21309	12.3136	9.07107	8.57987	7.25057	8.22255	6.97639	8.05263	9.44494	11.7242	8.96234	9.0867	11.6833	11.7117	8.39562	9.20118	9.46501	9.54448	9.12251
Abi3 KO-2	10.4412	7.85207	9.3161	9.56993	9.6756	8.19909	10.6041	10.7956	11.0765	10.632	9.73857	8.98785	7.88337	9.90792	7.46212	7.15873	10.3479	4.82653	7.87716	7.33206	12.1339	9.54274	6.28597	11.2121	10.4548	11.2618	9.15361	12.0526	13.1367	7.209	9.20405	12.3244	9.13812	8.6558	7.33206	8.42432	7.11721	8.36348	9.18157	11.8497	8.98496	9.1277	11.4709	11.5574	8.209	8.8678	9.3092	9.51303	8.78073
Abi3 KO-3	10.3759	7.74985	9.10949	9.61169	9.73993	8.30149	10.6893	10.7424	11.0665	10.6484	9.53157	8.95234	7.8577	10.0705	7.64749	7.06252	10.6144	3.56002	7.75642	7.05188	12.0695	9.7597	6.52965	11.2111	10.6288	11.3337	9.22299	12.1447	13.1269	7.07309	9.27198	12.3515	9.05721	8.62252	7.58977	8.45484	6.74325	8.19423	9.32379	11.9249	8.99465	9.13241	11.5411	11.5449	8.30149	8.87593	9.34575	9.18938	8.72661
Abi3 KO-4	10.4041	8.01889	9.20756	9.55165	9.85476	8.38676	10.6863	10.7226	11.0799	10.6721	9.66445	9.07354	7.99752	9.96898	7.60386	7.17936	10.6092	3.73879	7.8018	7.34928	12.0732	9.88998	6.57529	11.2409	10.5653	11.3593	9.25786	12.1126	13.2026	7.08118	9.27794	12.284	9.20056	8.55714	7.56079	8.31513	6.83832	8.03472	9.5332	11.9155	9.14575	9.28898	11.5494	11.6589	8.15543	8.85921	9.45499	9.54246	9.08878
Abi3 KO-5	10.4716	7.50281	9.40254	9.27801	9.85088	8.45248	10.3485	10.7615	10.9142	10.6515	9.63469	9.02027	7.97641	9.81979	7.65152	7.29001	10.5927	4.57516	8.16534	7.58298	12.1902	9.82144	6.54346	11.3605	10.3645	11.3025	9.28282	11.9204	13.2385	7.18089	9.26106	12.1689	9.40033	8.60619	7.53542	8.17054	7.45248	8.50281	9.50898	11.8448	9.23151	9.26349	11.5801	11.7138	8.35994	8.94945	9.53542	9.87338	9.04312
Abi3 KO-6	10.365	7.94364	9.20486	9.3623	9.91804	8.44144	10.4491	10.7406	10.4631	10.8306	9.44401	8.94726	7.72487	9.8976	7.39448	7.31824	10.5668	3.89198	7.77462	7.41554	12.1014	9.48692	5.92172	11.1835	10.132	11.2109	9.00398	11.9922	13.1208	6.99352	9.20788	12.1912	9.16188	8.6199	7.13991	8.31264	6.39448	8.21391	9.36771	11.9199	9.02126	9.3623	11.4395	11.5304	8.30137	9.00745	9.42855	9.68205	9.02811
Abi3 WT-1	10.4937	7.93157	9.02892	8.93971	9.7428	8.27403	10.4141	10.9883	10.096	10.7075	9.5435	8.86186	7.90962	9.89015	7.44396	7.44396	10.0045	5.05164	8.19006	7.61643	12.0498	9.71144	6.03146	11.2996	10.3247	11.1362	9.11534	11.9889	13.0953	6.67613	9.12964	12.1587	9.38156	8.59596	7.29957	8.44777	7.00066	8.1946	9.24366	11.7315	8.98238	9.25458	11.4028	11.5769	8.40919	8.8475	9.39149	9.6955	9.02127
Abi3 WT-2	10.4589	8.13086	9.36558	9.40406	9.75604	8.61191	10.5599	10.6408	10.1334	10.7386	9.69184	9.01687	7.9462	9.84418	7.63006	7.32605	10.465	4.37852	8.32605	7.57866	12.058	9.92872	6.47806	11.2406	10.5465	11.3205	9.01411	12.0203	12.9978	6.97489	9.18342	12.282	9.53887	8.51758	7.52536	8.65863	7.80638	8.25767	9.32382	11.8329	9.04419	9.39347	11.371	11.5441	8.31712	8.96634	9.39559	9.69184	9.03333
Abi3 WT-3	10.3372	7.75112	9.19858	9.7396	9.85698	8.25053	10.5632	10.4874	10.3404	10.6624	9.58815	8.9556	7.74455	9.86912	7.38761	7.16943	10.2354	3.96976	8.09388	7.12963	12.0148	9.94704	5.72465	11.1847	10.5836	11.2511	8.93266	12.0609	13.0719	6.99213	8.95276	12.1823	9.30068	8.59547	7.43737	8.39183	6.42919	8.19858	9.12711	11.7568	8.82774	8.98378	11.5891	11.6373	8.29619	8.90934	9.16205	9.55096	9.12205
Abi3 WT-4	10.3532	7.64473	9.28762	9.25631	9.73456	8.03743	10.5564	10.43	10.1553	10.7107	9.58088	9.01578	7.78297	9.87859	7.45554	7.227	10.4324	3.96827	7.90238	7.35074	12.1162	9.55323	5.88884	11.2377	10.4277	11.3005	9.03436	12.0723	13.1727	6.90238	9.2404	12.2789	9.0527	8.74963	7.24838	8.04356	6.83334	8.33084	9.44632	11.8214	8.82269	9.30047	11.5152	11.7379	8.59554	9.07679	9.35567	9.43704	9.31066
Abi3 WT-5	10.3438	7.82197	9.05329	9.29019	9.80764	8.1877	10.5897	10.522	9.86826	10.8369	9.45	8.90237	7.86134	9.85299	7.0288	7.39356	10.5601	4.0869	7.86134	7.1877	12.1096	9.54288	6.37813	11.25	10.3723	11.2457	8.98872	12.0961	12.9905	6.99885	9.3248	12.2616	9.24199	8.63339	7.49719	8.35861	6.64633	8.2053	9.26524	11.9208	8.85299	9.1654	11.4697	11.5008	8.24412	8.91846	9.36645	9.52722	9.00388
Abi3 WT-6	10.3826	8.02672	9.19375	9.40483	9.75847	8.42473	10.5703	10.4676	9.87876	10.7872	9.46948	8.84667	7.80779	10.0615	7.42077	7.2617	10.3928	4.37241	7.91298	7.22586	12.0665	9.44241	6.06272	11.2281	10.2815	11.3303	9.0371	12.0503	13.1422	6.73316	9.22359	12.3096	9.02932	8.63408	7.2349	8.42473	6.84371	8.3266	9.15853	11.8924	8.7427	9.36419	11.4719	11.5455	8.31812	9.07285	9.24837	9.3266	8.85256
[truncated: 711 more columns]
