# Supplementary material for: The effect of Abi3 locus deletion on the progression of Alzheimer’s disease-related pathologies
Source: Front Immunol. 2023 Feb 21;14:1102530. doi: 10.3389/fimmu.2023.1102530 (PMC9988916; doi:10.3389/fimmu.2023.1102530)
Supplement: Supplementary file 3 [file Table_2.xlsx]

## Sheet: Table S2
Supplementary Table 2. Differentially expressed genes (DEGs) in the young (4.5-month-old) and old (8-month-old) cohorts
Differentially expressed genes (DEGs) were identified in the cortices of Abi3-/- mice compared to Abi3+/+ mice using the NanoString Mouse AD panel.
This table provides the young cohort (4.5-month-old)-specific, old cohort (8-month-old)-specific, and the common DEGs between the young and old cohorts (N=6/genotype).
4.5m-specific DEGs			8m-specific DEGs			Common DEGs
						Gene name	4.5m		8m
Gene name	Log2 fold change	P-value	Gene name	Log2 fold change	P-value		log2 FC	P-value	log2 FC	P-value
Add3	0.0842	0.00454	A2m	0.48	0.022	Acp1	0.539	0.0197	0.528	0.0141
Amer2	-0.126	0.0192	Adora2a	-0.561	0.0182	Arpc1b	0.267	0.00393	0.508	0.00269
Antxr1	0.233	0.03	Aldh2	0.236	0.0229	Axl	0.287	0.000288	0.324	0.0141
Ap3b2	-0.615	0.00179	Aldh7a1	-0.552	0.0465	C1qa	0.635	2.11e-05	0.673	0.000174
Apoe	0.174	0.00272	Alg2	0.166	0.0427	C1qb	0.674	0.00683	0.429	0.0115
Arhgdib	0.209	0.00107	Arhgap44	-0.203	0.0297	C1qc	0.594	0.00314	0.469	0.000614
Arhgef26	0.096	0.0299	Atg4c	-0.207	0.0251	Cd74	0.773	0.00211	0.628	0.0141
Arhgef6	0.144	0.0337	Atp2b1	-0.264	0.0393	Clic1	0.34	0.00526	0.387	0.0175
Atp6v0b	0.0985	0.0254	B2m	0.356	0.004	Ctss	0.898	1.49e-06	0.785	0.000657
Cd63	0.275	5.06e-05	Bmpr1b	-0.339	0.0379	Cyba	0.65	4.17e-05	0.686	0.000856
Cd81	0.132	0.0268	Cd47	0.172	0.0314	Ermn	-0.288	0.0406	-0.29	0.0318
Cdc42ep1	-0.234	0.0458	Cdh20	-0.411	0.0298	Fcer1g	0.717	3.44e-06	0.481	0.00954
Cnksr2	0.158	0.00231	Cirbp	0.388	0.015	Gjb1	-0.303	0.027	-0.367	0.00935
Cntn4	0.157	0.0247	Cyp27a1	1.39	0.00175	Gns	0.247	0.000454	0.25	0.0256
Col9a3	0.306	0.00823	Dnaja2	-0.18	0.0459	Inppl1	0.234	0.0103	0.32	0.0387
Csf1	0.158	0.00821	Dop1a	-0.224	0.0365	Kctd1	-0.0912	0.0489	-0.219	0.0304
Dync2li1	0.0813	0.039	Fubp3	-0.234	0.0212	Laptm5	0.541	0.000103	0.611	0.000449
Fam171a1	-0.24	0.00516	Gabrd	-0.241	0.0304	Msn	0.334	0.0108	0.374	0.0115
Fat1	0.165	0.017	Gnb5	-0.255	0.00309	Ndufa2	-0.356	0.036	-0.466	0.0132
Grn	0.367	0.0036	Gng11	-0.482	0.0134	Pbxip1	0.232	0.0339	0.699	0.00576
Igfbp5	0.245	0.0258	Gphn	-0.194	0.00757	Pex16	0.184	0.039	0.372	0.0346
Itgb5	0.391	0.000141	Gpr158	-0.165	0.0332	Slc44a2	0.165	0.00424	0.196	0.0477
Kctd12	0.0969	0.047	Gprc5b	-0.324	0.0341	Sox9	0.204	0.00762	0.374	0.0213
Kif3a	0.203	0.0125	Gtf2h3	-0.289	0.0401	Srgn	0.242	0.0101	0.288	0.000526
Lcp1	0.405	0.000431	Hsph1	-0.244	0.0473	Tgfbr1	0.33	0.0097	0.249	0.0187
Lhfpl2	0.226	0.0112	Inpp4a	-0.281	0.0302	Tgfbr2	0.276	0.000855	0.368	0.0164
Mapkapk2	0.193	0.00802	Lamb2	0.431	0.00539	Tmem176a	0.428	0.000247	0.362	0.0159
Mlc1	0.119	0.0466	Lrrc49	-0.197	0.0346	Tmem176b	0.345	0.00128	0.541	0.000648
Naga	0.195	0.0042	Map4k5	-0.132	0.0293	Tnfrsf1a	0.263	0.0167	0.578	0.031
Nde1	-0.157	0.00929	Mcl1	-0.131	0.028	Tyrobp	0.879	1.26e-05	0.55	0.0135
Npc2	0.314	0.00422	Mfsd8	-0.266	0.00137	Uqcrq	-0.0642	0.00854	-0.254	0.0354
Plekhg3	-0.249	0.00575	Msh2	-0.251	0.0434	Zfp36	0.968	0.0085	0.678	0.0432
Plod3	0.19	0.0175	Myo1c	0.404	0.0429
Prex1	0.177	0.034	Ndrg1	-0.13	0.0198
Prkcb	-0.112	0.0352	Nfe2l2	0.678	0.0142
Prmt1	-0.0807	0.0151	Nudt9	0.259	0.03
Pros1	0.22	0.0131	Padi2	0.422	0.0447
Qdpr	-0.115	0.039	Pcdh9	-0.161	0.0229
Rgs4	-0.146	0.0421	Psmb2	0.3	0.0272
Rhoc	0.225	0.0127	Psmc1	0.202	0.0292
Slc9a9	0.203	0.0484	Pycrl	-0.307	0.0389
Snap47	0.0898	0.0443	Rab3c	0.301	0.0101
Sub1	0.361	0.0376	Rb1	-0.233	0.0208
Sumf2	0.375	0.0346	Scamp2	0.202	0.0205
Sun2	0.274	0.0231	Slc2a13	-0.3	0.0115
Syngr3	-0.0685	0.037	Slc39a1	0.489	0.0186
Tatdn3	0.688	6.84e-05	Slc41a1	-0.324	0.0126
Tmbim6	0.0823	0.0364	Slc5a3	-0.415	0.000948
Tmcc1	-0.272	0.017	Snx1	0.199	0.0199
Trim59	-0.324	0.0222	Snx4	0.135	0.0226
Tspo	0.579	0.0436	Stmn2	0.191	0.0478
Vamp3	0.0779	0.00358	Syngr1	0.271	0.0287
Wwtr1	-0.245	0.0176	Syt13	-0.166	0.0429
			Tbc1d9	-0.243	0.0294
			Tcirg1	0.621	0.00477
			Tgfa	-0.56	0.0127
			Tmem168	-0.309	0.0134
			Tnfaip8	0.43	0.000585
			Ugt8a	-0.342	0.0288
			Usp31	-0.192	0.028
			Utrn	-0.347	0.0166
			Wscd2	-0.228	0.0442
			Ybx1	-0.23	0.01
			Zeb2	0.397	0.0314
